# Supplementary material for: Genome-Wide Identification and Expression Profiling of Potassium Transport-Related Genes in Vigna radiata under Abiotic Stresses
Source: Plants (Basel). 2021 Dec 21;11(1):2. doi: 10.3390/plants11010002 (PMC8747342; doi:10.3390/plants11010002)
Supplement: Supplementary file 1 [file plants-11-00002-s001.zip]

Archive with 1 entries (1 files):
- plants-1356822-supplementary.pdf
